# Supplementary material for: Human RPF1 and ESF1 in Pre-rRNA Processing and the Assembly of Pre-Ribosomal Particles: A Functional Study
Source: Cells. 2024 Feb 10;13(4):326. doi: 10.3390/cells13040326 (PMC10886481; doi:10.3390/cells13040326)
Supplement: Supplementary file 1 [file cells-13-00326-s001.zip]

Archive with 1 entries (1 files):
- cells-2562161-supplementary.pdf
